# Supplementary material for: Gibberellins Inhibit Flavonoid Biosynthesis and Promote Nitrogen Metabolism in Medicago truncatula
Source: Int J Mol Sci. 2021 Aug 27;22(17):9291. doi: 10.3390/ijms22179291 (PMC8431309; doi:10.3390/ijms22179291)
Supplement: Supplementary file 1 [file ijms-22-09291-s001.zip]

Archive with 2 entries (2 files):
- Supplementary Files/Supplemental figures.pdf
- Supplementary Files/Supplementary table.zip
